# Supplementary material for: Safety and Efficiency of Various Pancreatic Enucleation Procedures: A Systematic Review and Meta-Analysis
Source: J Clin Med. 2026 May 6;15(9):3543. doi: 10.3390/jcm15093543 (PMC13165249; doi:10.3390/jcm15093543)
Supplement: Supplementary file 1 [file jcm-15-03543-s001.zip]

Archive with 1 entries (1 files):
- File S1. PRISMA checklist.pdf
